# Supplementary material for: A database of global marine commercial, small-scale, illegal and unreported fisheries catch 1950–2014
Source: Sci Data. 2017 Apr 11;4:170039. doi: 10.1038/sdata.2017.39 (PMC5387926; doi:10.1038/sdata.2017.39)
Supplement: Supplementary file 1 [file sdata201739-isa1.zip]

Archive with 3 entries (3 files):
- i_Investigation.txt
- s_study_Watson.txt
- a_assay_Watson.txt
