# Supplementary material for: A database of global marine commercial, small-scale, illegal and unreported fisheries catch 1950–2014
Source: Sci Data. 2017 Apr 11;4:170039. doi: 10.1038/sdata.2017.39 (PMC5387926; doi:10.1038/sdata.2017.39)
Supplement: Supplementary file 1 [file sdata201739-isa1.zip › i_Investigation.txt]

# Investigation File generated for Scientific Data with Investigation File Authoring Tool version 0.1.0 on 23/03/2017 - This metadata file is CC0
ONTOLOGY SOURCE REFERENCE
Term Source Name	EDAM	GAZ	ENVO	ERO	OBI
Term Source File	http://data.bioontology.org/ontologies/EDAM	http://data.bioontology.org/ontologies/GAZ	http://data.bioontology.org/ontologies/ENVO	http://data.bioontology.org/ontologies/ERO	http://data.bioontology.org/ontologies/OBI
Term Source Version	1.16	$Revision: 1.512 $	releases/2014-09-16	2013-08-02	2014-08-18
Term Source Description	EDAM bioinformatics operations, types of data, data formats, identifiers, and topics	Gazetteer	Environment Ontology	Eagle-I Research Resource Ontology	Ontology for Biomedical Investigations
INVESTIGATION
Investigation Identifier
Investigation Title
Investigation Description
Investigation Submission Date
Investigation Public Release Date
INVESTIGATION PUBLICATIONS
Investigation PubMed ID
Investigation Publication DOI
Investigation Publication Author List
Investigation Publication Title
Investigation Publication Status
Investigation Publication Status Term Accession Number
Investigation Publication Status Term Source REF
INVESTIGATION CONTACTS
Investigation Person Last Name
Investigation Person Mid Initials
Investigation Person First Name
Investigation Person Address
Investigation Person Phone
Investigation Person Fax
Investigation Person Email
Investigation Person Affiliation
Investigation Person Roles
Investigation Person Roles Term Accession Number
Investigation Person Roles Term Source REF
STUDY
Study Identifier	10.1038/sdata.2017.39
Study Title	A database of global marine commercial, small-scale, illegal and unreported fisheries catch 1950–2014
Study Submission Date	23/09/2016
Study Public Release Date	11/04/2017
Study Description	http://www.nature.com/articles/sdata201739#abstract
Study File Name	s_study_Watson.txt
Comment[Subject Keywords]	//;//;//;///
Comment[Manuscript Licence]	CC BY-4.0
Comment[Experimental Metadata Licence]	CC0
Comment[Supplementary Information File Name]		Supplementary Information
Comment[Supplementary Information File Type]	x-zip-compressed	vnd.openxmlformats-officedocument.wordprocessingml.document
Comment[Supplementary Information File URL]	http://www.nature.com/articles/sdata201739#supplementary-information	http://www.nature.com/articles/sdata201739#supplementary-information
Comment[Data Repository]	Institute for Marine and Antarctic Studies, University of Tasmania
Comment[Data Record Accession]	doi:10.4226/77/58293083b0515
Comment[Data Record URI]	http://dx.doi.org/10.4226/77/58293083b0515
STUDY DESIGN DESCRIPTORS
Study Design Type	data integration objective	observation design
Study Design Type Term Accession Number	ERO:0100092	OBI:0300311
Study Design Type Term Source REF	ERO	OBI
STUDY PUBLICATIONS
Study PubMed ID
Study Publication DOI
Study Publication Author List
Study Publication Title
Study Publication Status
Study Publication Status Term Accession Number
Study Publication Status Term Source REF
STUDY FACTORS
Study Factor Name	geographical location
Study Factor Type	geographic location
Study Factor Type Term Accession Number	GAZ:00000448
Study Factor Type Term Source REF	OBI
STUDY ASSAYS
Study Assay Measurement Type	biodiversity assessment objective
Study Assay Measurement Type Term Accession Number	OBI:0001969
Study Assay Measurement Type Term Source REF	OBI
Study Assay Technology Type	digital curation
Study Assay Technology Type Term Accession Number	OBI:0302914
Study Assay Technology Type Term Source REF	OBI
Study Assay Technology Platform	""
Study Assay File Name	a_assay_Watson.txt
STUDY PROTOCOLS
Study Protocol Name	Data sources	Corrections
Study Protocol Type	selection	quality control
Study Protocol Type Term Accession Number	OBI:0001928	ERO:0001219
Study Protocol Type Term Source REF	OBI	ERO
Study Protocol Description		
Study Protocol URI	""	""
Study Protocol Version		
Study Protocol Parameters Name	""	""
Study Protocol Parameters Name Term Accession Number	""	""
Study Protocol Parameters Name Term Source REF	""	""
Study Protocol Components Name	""	""
Study Protocol Components Type	""	""
Study Protocol Components Type Term Accession Number	""	""
Study Protocol Components Type Term Source REF	""	""
STUDY CONTACTS
Study Person Last Name	Watson
Study Person First Name	Reg A.
Study Person Mid Initials	
Study Person Email	rwatson@ecomarres.com
Study Person Phone	
Study Person Fax	
Study Person Address	
Study Person Affiliation	Institute for Marine and Antarctic Studies, University of Tasmania, Private Bag 49, Hobart, Tasmania 7001, Australia
Study Person Roles	
Study Person Roles Term Accession Number	
Study Person Roles Term Source REF	
Comment[Study Person ORCID]	0000-0001-7201-8865
Comment[Funder]	
Comment[FundRef ID]	
Comment[Funder Term Source REF]	
Comment[Grant Identifier]	
