# Supplementary material for: A database of global marine commercial, small-scale, illegal and unreported fisheries catch 1950–2014
Source: Sci Data. 2017 Apr 11;4:170039. doi: 10.1038/sdata.2017.39 (PMC5387926; doi:10.1038/sdata.2017.39)
Supplement: Supplementary file 1 [file sdata201739-isa1.zip › s_study_Watson.txt]

Source Name	Comment[source data URL]	Comment[source data description]	Material Type	Term Source REF	Term Accession Number	Characteristics[geographical location]	Term Source REF	Term Accession Number	Characteristics[environment type]	Term Source REF	Term Accession Number	Protocol REF	Sample Name	Factor Value[geographical location]
FAO	Capture Production 1950-2014 (Release date: March 2016)	www.fao.org	URL	EDAM	data:1052	Earth			ocean biome	ENVO	ENVO:01000048	Data sources	FAO	Earth
ICES	International Committee for the Exploration of the Sea 1950-2014	www.ices.dk	URL	EDAM	data:1052	North Atlantic Ocean	GAZ	GAZ:00000377	ocean biome	ENVO	ENVO:01000048	Data sources	ICES	North Atlantic Ocean
NAFO	Northwest Atlantic Fisheries Organisation Catch and Effort 1960-2014	www.nafo.int	URL	EDAM	data:1052	Northwest Atlantic Ocean	GAZ	GAZ:00013760	ocean biome	ENVO	ENVO:01000048	Data sources	NAFO	Northwest Atlantic Ocean
SEAFO	Southeast Atlantic Capture Production 1975-2014 (Release date: June 2016)	www.seafo.org	URL	EDAM	data:1052	Southeast Atlantic Ocean	GAZ	GAZ:00051081	ocean biome	ENVO	ENVO:01000048	Data sources	SEAFO	Southeast Atlantic Ocean
GFCM	General Fisheries Commission for the Mediterranean Capture production 1970-2014 (Release date: April 2016)	www.gfcm.org	URL	EDAM	data:1052	Mediterranean Sea	GAZ	GAZ:00002287	ocean biome	ENVO	ENVO:01000048	Data sources	GFCM	Mediterranean Sea
CECAF	Fishery Committee for the Eastern Central Atlantic Capture production 1970-2014 (Release date: May 2016)	www.fao.org/fishery/rfb/ecaf	URL	EDAM	data:1052	Northeast Atlantic Ocean	GAZ	GAZ:00013759	ocean biome	ENVO	ENVO:01000048	Data sources	CECAF	Northeast Atlantic Ocean
CCAMLR	Commission for the Conservation of Antarctic Marine Living Resources Statistical Bulletin 2016 Vol. 28 1970-2014	www.ccamlr.org	URL	EDAM	data:1052	Southern Ocean	GAZ	GAZ:00000373	ocean biome	ENVO	ENVO:01000048	Data sources	CCAMLR	Southern Ocean
SAUP	Sea Around Us project Â records for FAO area 18 (Arctic) v1 1950 TO 2010 (extrapolated to 2014)18	www.seaaroundus.org	URL	EDAM	data:1052	Arctic Ocean	GAZ	GAZ:00000323	ocean biome	ENVO	ENVO:01000048	Data sources	SAUP	Arctic Ocean
