# Supplementary material for: A database of global marine commercial, small-scale, illegal and unreported fisheries catch 1950–2014
Source: Sci Data. 2017 Apr 11;4:170039. doi: 10.1038/sdata.2017.39 (PMC5387926; doi:10.1038/sdata.2017.39)
Supplement: Supplementary file 1 [file sdata201739-isa1.zip › a_assay_Watson.txt]

Sample Name	Protocol REF	Assay Name	Raw Data File	Comment[Data Repository]	Comment[Data Record Accession]	Comment[Data Record URI]	Factor Value[geographical location]
FAO	Corrections	FAO	doi:10.4226/77/58293083b0515	Institute for Marine and Antarctic Studies, University of Tasmania	doi:10.4226/77/58293083b0515	http://dx.doi.org/10.4226/77/58293083b0515	Earth
ICES	Corrections	ICES	doi:10.4226/77/58293083b0515	Institute for Marine and Antarctic Studies, University of Tasmania	doi:10.4226/77/58293083b0515	http://dx.doi.org/10.4226/77/58293083b0515	North Atlantic Ocean
NAFO	Corrections	NAFO	doi:10.4226/77/58293083b0515	Institute for Marine and Antarctic Studies, University of Tasmania	doi:10.4226/77/58293083b0515	http://dx.doi.org/10.4226/77/58293083b0515	Northwest Atlantic Ocean
SEAFO	Corrections	SEAFO	doi:10.4226/77/58293083b0515	Institute for Marine and Antarctic Studies, University of Tasmania	doi:10.4226/77/58293083b0515	http://dx.doi.org/10.4226/77/58293083b0515	Southeast Atlantic Ocean
GFCM	Corrections	GFCM	doi:10.4226/77/58293083b0515	Institute for Marine and Antarctic Studies, University of Tasmania	doi:10.4226/77/58293083b0515	http://dx.doi.org/10.4226/77/58293083b0515	Mediterranean Sea
CECAF	Corrections	CECAF	doi:10.4226/77/58293083b0515	Institute for Marine and Antarctic Studies, University of Tasmania	doi:10.4226/77/58293083b0515	http://dx.doi.org/10.4226/77/58293083b0515	Northeast Atlantic Ocean
CCAMLR	Corrections	CCAMLR	doi:10.4226/77/58293083b0515	Institute for Marine and Antarctic Studies, University of Tasmania	doi:10.4226/77/58293083b0515	http://dx.doi.org/10.4226/77/58293083b0515	Southern Ocean
SAUP	Corrections	SAUP	doi:10.4226/77/58293083b0515	Institute for Marine and Antarctic Studies, University of Tasmania	doi:10.4226/77/58293083b0515	http://dx.doi.org/10.4226/77/58293083b0515	Arctic Ocean
